# Supplementary material for: High- and Low-Complexity Features of Non-Critical Adult Patients in the Emergency Department
Source: J Clin Med. 2026 Feb 5;15(3):1280. doi: 10.3390/jcm15031280 (PMC12897838; doi:10.3390/jcm15031280)
Supplement: Supplementary file 1 [file jcm-15-01280-s001.zip]

Archive with 9 entries (7 files):
- Supplementary Table S2 .pdf
- __MACOSX/
- __MACOSX/._jcm-4087445-supplementary
- __MACOSX/jcm-4087445-supplementary/
- __MACOSX/jcm-4087445-supplementary/._Supplementary Figure A1.docx
- __MACOSX/jcm-4087445-supplementary/._Supplementary Table A1.docx
- __MACOSX/jcm-4087445-supplementary/._Supplementary Table A2 .docx
- Supplementary Figure S1.pdf
- Supplementary Table S1.pdf
